# Supplementary material for: The role of tolvaptan add-on therapy in patients with acute heart failure: a systematic review and network meta-analysis
Source: Front Cardiovasc Med. 2024 May 30;11:1367442. doi: 10.3389/fcvm.2024.1367442 (PMC11169583; doi:10.3389/fcvm.2024.1367442)
Supplement: Supplementary file 2 [file Datasheet1.zip]

Archive with 9 entries (8 files):
- Data Sheet 1_v1/
- Data Sheet 1_v1/Supplementary 1.DOCX
- Data Sheet 1_v1/Supplementary 2.DOCX
- Data Sheet 1_v1/Supplementary 3.DOCX
- Data Sheet 1_v1/Supplementary 4.DOCX
- Data Sheet 1_v1/Supplementary 5.DOCX
- Data Sheet 1_v1/Supplementary 6.DOCX
- Data Sheet 1_v1/Supplementary 7.DOCX
- Data Sheet 1_v1/Supplementary 8.DOCX
